# Supplementary material for: Relationship between body mass index and cardiovascular metabolic multimorbidity: a systematic review and meta-analysis
Source: Front Cardiovasc Med. 2025 Jun 17;12:1568348. doi: 10.3389/fcvm.2025.1568348 (PMC12211859; doi:10.3389/fcvm.2025.1568348)
Supplement: Supplementary Material S2 — Data extraction. [file Datasheet2.xlsx]

## Sheet: Baseline data
NO.	第一作者	发表年份	Author	Country	Study type	Research time	Sample source/study population	Age	Sample size	CMM patients	CMM prevalence	Definition of CMM
1	Dong	2024	Dong et al,2024	China	cross-sectional study	2020	the National Basic Public Health Service Project (NBPHS),hypertensive patients	≥35 years	229287	9267	0.0404166	At least one cardiometabolic disease with high blood pressure: diabetes, coronary heart disease, or stroke.
2	Chen	2024	Chen et al,2024	China	cross-sectional study	2021	the Electronic Health Management Center in Xin zheng, Henan Province, Central China	≥60 years	81532	5767	0.070733	CM is defined as having two or more of the following three diseases: diabetes, stroke, and coronary heart disease.
3	Lu	2021	Lu et al,2021	China	cohort study	2011-2012	the China Health and Retirement Longitudinal Study (CHARLS)	≥45 years	10521	325	0.0308906	CM is defined as having two or more of the following three diseases: diabetes, stroke, and heart problems.
4	Qin	2023	Qin et al,2023	China	cross-sectional study	2016	The China Patient-Centered Evaluative Assessment of Cardiac Events Million Persons Project (China-PEACE MPP)	35–75 years	101973	11758	0.115305	The primary outcome of the study was CMM, which was defined as the presence of at least two of the following medical conditions: CHD, stroke, hypertension, and diabetes.
5	Sewpaul	2021	Sewpaul et al,2021	South Africa	cross-sectional study	2011-2012	the South African National Health and Nutrition Examination Survey (SANHANES),	≥15 years	3832	500	0.13048	The primary outcome was CM, defined as having any two or more of the following conditions: hypertension, diabetes, stroke and angina.
6	Xia	2023	Xia et al,2023	China	cohort study	2020	The Kailuan cohort	≥ 18 years	87512	2232	0.0255051	The primary outcome was a composite CMD, including the first incidence of myocardial infarction, stroke, and type 2 diabetes. Cardiometabolic multimorbidity was defined as the coexistence of 2 or 3 CMD events.
7	Zhang	2022	Zhang et al,2022	China	cohort study	2002-2018	the Chinese Longitudinal Healthy Longevity Survey (CLHLS)	≥60 years	13933	975	0.0699778	Cardiometabolic multimorbidity was identified as having at least two of the four diseases(hypertension,diabetes, heart disease, stroke).
8	Zhao	2024	Zhao et al,2024	China	cohort study	1999-2018	NHANES	≥ 36 years	25994	1251	0.0481265	CMM was defined as two or three of CMDs.
9	Di（1）	2015	Di（1） et al,2015	England	cohort study	1960-2007	the Emerging Risk Factors Collaboration（general population）	/	689300	6931	0.0100551	A history of 2 or more of the following: diabetes mellitus, stroke, myocardial infarction (MI).
10	Di（2）	2015	Di（2） et al,2015	England	cohort study	2006-2010	UK Biobank （general population）	/	499808	3900	0.007803	A history of 2 or more of the following: diabetes mellitus, stroke, myocardial infarction (MI).
11	Kim	2022	Kim et al,2022	South Korea	cross-sectional study	2014	rural residents in Gyeongju, South Korea,	≥65 years	932	466	0.5	CMM pattern included diabetes, dyslipidemia, hypertension, and angina (or myocardial infarction).
12	Zheng	2023	Zheng et al,2023	China	cross-sectional study	2020-2022	he Health Management Center of the First Affiliated Hospital of Chongqing Medical University in China	≥45 years	14968	1674	0.111839	we defined CMM as the coexistence of two or more cardiometabolic diseases.

## Sheet: Overweight (24 ≤ BMI < 28）
author	date	event.e	n.e	event.c	n.c	Definition of obesity
Sewpaul	2021	119	861	77	1880	overweight (BMI 25.0–29.9 kg/m2)
Xia	2023	1020	36061	495	36103	we further categorized individuals into five BMI groups: underweight ( < 18.5 kg/m2), healthy weight (18.5–23.9 kg/m2), overweight (24.0–27.9 kg/m2), mildly obese (28.0–31.9 kg/m2), and severely obese ( ≥ 32.0 kg/m2).
Zhang	2022	176	1214	751	12428	lculate BMI as weight (kg) divided by square height (m2). Underweight (BMI < 18.5), normal (18.5 ≤ BMI < 24), overweight (24 ≤ BMI < 28), and obesity (BMI ≥ 28) were defined according to the Chinese BMI criteria
Zhao	2024	436	9754	198	9359	ated using weight and height at 10 years before recruitment (10). According to a previous study, BMI at the two time points were categorized into underweight or normal weight, overweight, and obesity using cut-off values of 25.0 kg/m2 and 30.0 kg/m2 (9).
Dong	2024	5410	9267	3857	100298	BMI＞24
Shi	2022	276	1708	320	2393	overweight (BMI 23.0–27.4 kg/m2)

## Sheet:  Obesity(BMI ≥ 28）
First author	Publication year	author	event.e	n.e	event.c	n.c	Definition of obesity
Xia	2023	Xia et al,2023	717	15348	495	36103	mildly obese (28.0–31.9 kg/m2 ), and severely obese( ≥ 32.0 kg/m2 ).
Zhang	2022	Zhang et al,2022	48	291	751	12428	obesity (BMI ≥ 28)
Zhao	2024	Zhao et al,2024	600	6669	198	9359	Non-obesity to obesity
Sewpaul	2021	Sewpaul et al,2021	202	1091	77	1880	obese (BMI ≥30kg/m2).
Shi	2022	Shi et al,2022	79	505	320	2393	obese (BMI ≥27.5kg/m2).

## Sheet: Continuous variable of BMI
author	date	n.e	mean.e	sd.e	n.c	mean.c	sd.c
Chen	2024	5767	26.61	3.69	75765	25.47	3.57
Lu	2021	112	24.38	1.13	8695	22.81	0.62
Qin	2023	11758	25.4	0.57	90215	23.7	0.49
Di（1-1）	2015	3233	30.5	4.8	627518	25.6	4.2
Di（1-2）	2015	1321	29	5.2	627518	25.6	4.2
Di（1-3）	2015	1836	27.3	4.5	627518	25.6	4.2
Di（1-4）	2015	541	28.1	5.1	627518	25.6	4.2
Di（2-1）	2015	2036	31.8	5.4	461754	27.2	4.7
Di（2-2）	2015	966	31.8	5.9	461754	27.2	4.7
Di（2-3）	2015	668	29.3	5.1	461754	27.2	4.7
Di（2-4）	2015	230	31.9	5.3	461754	27.2	4.7
Kim	2014	466	26	0.1	466	24	0.1

## Sheet: HR-Obesity(BMI ≥ 28）
First author	Publication year	HR/OR/RR	LCI	UCI
Xia（1）	2023	3.08	2.72	3.49	HR	Mildly obese
Xia（2）	2023	5.07	4.2	6.11	HR	Severely obese
Zhang	2022	2.02	1.5	2.72	HR	Obesity
Zhao(1)	2024	2.88	2.88	2.89	HR	Non-obesity to obesity
Zhao(2)	2024	3.92	3.91	3.92	HR	Stable obesity
